# Supplementary material for: Novel Approach for Obtaining Variable Domain of New Antigen Receptor with Different Physicochemical Properties from Japanese Topeshark (Hemitriakis japanica)
Source: Mar Drugs. 2023 Oct 24;21(11):550. doi: 10.3390/md21110550 (PMC10672104; doi:10.3390/md21110550)
Supplement: Supplementary file 1 [file marinedrugs-21-00550-s001.zip]

Archive with 1 entries (1 files):
- marinedrugs-2667715-supplementary.pdf
